# Supplementary material for: Forecasting habitat suitability of tropical karst plants in a warmer world — Thailand’s Begonia diversity as a key example
Source: Front Plant Sci. 2025 May 1;16:1496040. doi: 10.3389/fpls.2025.1496040 (PMC12078323; doi:10.3389/fpls.2025.1496040)
Supplement: Supplementary file 2 [file Table1.xlsx]

## Sheet: TABLE S1
TABLE S1 Herbaria index
Herbarium Code	Institution	Location
AAU	Aarhus University Denmark	Aarhus.
ABD	University of Aberdeen	U.K. Scotland. Aberdeen.
BM	The Natural History Museum	U.K. England. London.
BK	Plant Varieties Protection Office	Thailand. Bangkok.
BKF	Department of National Parks, Wildlife and Plant Conservation	Thailand. Bangkok. Chatuchak.
E	Royal Botanic Garden Edinburgh	U.K. Scotland. Edinburgh.
K	Royal Botanic Gardens	U.K. England. Kew.
KUN	Kunming Institute of Botany, Chinese Academy of Sciences	People's Republic of China. Yunnan. Kunming.
L	Naturalis Biodiversity Center	The Netherlands. Leiden.
P	Muséum National d'Histoire Naturelle	France. Paris.
PE	Institute of Botany, Chinese Academy of Sciences	People's Republic of China. Beijing. Beijing.
QBG	Queen Sirikit Botanic Garden, The Botanical Garden Organization	Thailand. Chiang Mai. Maerim.
SING	National Parks board	Singapore

## Sheet: TABLE S2
TABLE S2 Species list with high habitat preference on karst formation
No.	Species name	Found on karst formation	Sections	Number of accessions
1	Begonia acetosella Craib	Yes	Platycentrum	125
2	Begonia adenopoda Lem.	Yes	Lauchea	7
3	Begonia afromigrata J.J.de Wilde		Tetraphila	14
4	Begonia alicida C.B.Clarke	Yes	Alicida	273
5	Begonia barbellata Ridl.		Bracteibegonia	1
6	Begonia bella Phutthai		Parvibegonia	5
7	Begonia brandisiana Kurz	Yes	Diploclinium	35
8	Begonia cathcartii Hook.f.		Platycentrum	118
9	Begonia curtisii Ridl.	Yes	Parvibegonia	20
10	Begonia demissa Craib	Yes	Diploclinium	138
11	Begonia discreta Craib	Yes	Diploclinium	20
12	Begonia elisabethae Kiew	Yes	Parvibegonia	26
13	Begonia exposita Phutthai & M.Hughes	Yes	Diploclinium	4
14	Begonia festiva Craib		Diploclinium	3
15	Begonia fibrosa C.B.Clarke	Yes	Reichenheimia	24
16	Begonia fimbristipula subsp. siamensis siamensis Phutthai & S.Radbouchoum	Yes	Diploclinium	25
17	Begonia fulgurata C.-I Peng, C.W.Lin & Phutthai	Yes	Diploclinium	9
18	Begonia garrettii Craib		Diploclinium	18
19	Begonia handelii Irmsch.	Yes	Platycentrum	23
20	Begonia hatacoa Buch.Ham. Ex D. Don		Platycentrum	9
21	Begonia hymenophylla Gagnep.		Reichenheimia	8
22	Begonia incerta Craib	Yes	Diploclinium	46
23	Begonia incondita Craib		Diploclinium	39
24	Begonia integrifolia Dalzell	Yes	Parvibegonia	382
25	Begonia kanburiensis Phutthai	Yes	Diploclinium	6
26	Begonia khaophanomensis Phutthai & M.Hughes		Platycentrum	6
27	Begonia kingiana Irmsch.		Ridleyella	2
28	Begonia longifolia Blume		Platycentrum	39
29	Begonia macrotoma Irmsch.		Platycentrum	11
30	Begonia martabanica A.DC.	Yes	Parvibegonia	123
31	Begonia modestiflora Kurz	Yes	Diploclinium	164
32	Begonia murina Craib	Yes	Diploclinium	22
33	Begonia obovoidea Craib	Yes	Platycentrum	26
34	Begonia palmata D.Don	Yes	Platycentrum	221
35	Begonia pengchingii Phutthai & M.Hughes	Yes	Diploclinium	2
36	Begonia phutthaii M.Hughes	Yes	Apterobegonia	24
37	Begonia procridifolia Wall. ex A.DC.		Parvibegonia	3
38	Begonia prolifera A.DC.	Yes	Monophyllon	6
39	Begonia pseudosubperfoliata Phutthai & M.Hughes	Yes	Diploclinium	6
40	Begonia pteridiformis Phutthai	Yes	Lauchea	19
41	Begonia pumila Craib	Yes	Parvibegonia	7
42	Begonia pumilio Irmsch.	Yes	Reichenheimia	9
43	Begonia putii Craib	Yes	Diploclinium	17
44	Begonia sandalifolia C.B.Clarke		Platycentrum	7
45	Begonia saxifragifolia Craib	Yes	Diploclinium	27
46	Begonia siamensis Gagnep.		Platycentrum	72
47	Begonia silletensis A.DC.	Yes	Platycentrum	6
48	Begonia sinuata Wall. ex Meisn.	Yes	Parvibegonia	221
49	Begonia sirindhorniana Phutthai, Thanant., Srisom & S.Suddee		Diploclinium	22
50	Begonia smithiae Geddes		Unplaced	24
51	Begonia soluta Craib	Yes	Diploclinium	56
52	Begonia subperfoliata Parish ex Kurz	Yes	Diploclinium	24
53	Begonia subviridis Craib		Diploclinium	1
54	Begonia surculigera Kurz	Yes	Diploclinium	1
55	Begonia tanjiewhoeii Phutthai & M.Hughes	Yes	Ridleyella	3
56	Begonia tenasserimensis Phutthai & M.Hughes	Yes	Lauchea	4
57	Begonia tricuspidata C.B.Clarke	Yes	Alicida	8
58	Begonia vagans Craib	Yes	Alicida	25
59	Begonia variabilis Ridl.	Yes	Parvibegonia	44
60	Begonia venusta King		Platycentrum	12
61	Begonia wrayi Hemsl.	Yes	Petermannia	39
			Total	2681

## Sheet: TABLE S3
TABLE S3 Occurrences used in this study
No.	Genus	Latitude	Longitude	Collection
1	Begonia	19.3841	100.539	Watthana S. 2115
2	Begonia	15.2461	98.4252	Hemrat C. Kanchanaburi-07
3	Begonia	20.3781	99.8667	Garrett H.B.G. 199
4	Begonia	19.9175	99.7891	Phaosrichai P., Wongnak M. & Sitthisuk S. 1168
5	Begonia	14.1288	99.1588	Chongko S. 538-2
6	Begonia	14.7278	99.1438	Sangkhachand P. s.n.
7	Begonia	18.8393	99.4687	Watthana S. 3528
8	Begonia	15.218	98.4901	Maxwell J.F. s.n.
9	Begonia	14.9815	98.6329	Tanming W. 858
10	Begonia	19.9791	100.473	La-ongsri W., Panyachan P. & Tatiya P. 3710
11	Begonia	19.5159	100.455	La-ongsri W., Panyachan P. & Tatiya P. 3715
12	Begonia	9.68629	98.6122	Kerr A.F.G. 16757
13	Begonia	8.18897	98.2922	Haniff M. & Nur M.D. 3988
14	Begonia	6.14198	101.984	Haniff M. & Nur G.M.G. 4076
15	Begonia	18.5356	98.5217	Put N. 403
16	Begonia	18.8058	98.9194	Phusomsaeng S. s.n.
17	Begonia	20.3253	99.8347	van de Bult M. 1091
18	Begonia	7.3181	99.8679	Phutthai T. & Hughes M.
19	Begonia	9.36815	98.3965	Phengkhlai C. 1300
20	Begonia	17.3395	98.1219	Phaosrichai P. & Wongnak M. 24
21	Begonia	17.5605	97.9644	Phaosrichai P. 582
22	Begonia	17.4533	98.1777	Pooma R. 5691
23	Begonia	18.88	99.37	Peng C.I. s.n.
24	Begonia	19.3554	100.567	La-ongsri W. et al. 2160
25	Begonia	19.1732	98.0054	Norsaengsri M. 11369
26	Begonia	17.545	97.9382	Middleton D.J. et al. 5789
27	Begonia	18.8297	99.4697	Maxwell J.F. 96-840
28	Begonia	14.7372	100.911	Pooma R. et. al. 3003
29	Begonia	6.08833	101.381	Pooma R. et. al. 3194
30	Begonia	17.305	98.1692	Middleton D.J. & Triboun P. 4844
31	Begonia	14.7703	98.6111	Middleton D.J. 5262
32	Begonia	15.3111	105.311	Pooma R. et. al. 5553
33	Begonia	14.6983	98.5264	Middleton D.J. 5258
34	Begonia	19.5586	98.1531	Tanming W. 585
35	Begonia	18.6667	98.4167	Geesink R. 7436
36	Begonia	18.3997	98.4	Hoover W.S. 725
37	Begonia	18.566	98.516	Larsen K. 45004
38	Begonia	18.85	98.516	Larsen K. 46536
39	Begonia	18.0667	98.4167	Geesink R. et. al. 8066
40	Begonia	18.5833	98.5	Hennipman E. 3428
41	Begonia	18.5	98.5	Larsen K. et. al. 34402
42	Begonia	19.5	98.5	Nautebaum H.P. et. al. s.n
43	Begonia	18.7864	99.2381	Pooma R. et. al. 7805
44	Begonia	18.7878	98.4889	Pooma R. et. al. 7662
45	Begonia	18.9725	98.1672	Middleton D.J. et. al. 1920
46	Begonia	18.6167	98.4667	Garrett H.B.G. 84
47	Begonia	9.28333	98.4333	Larsen K. et. al. 30833
48	Begonia	8.51667	98.55	Larsen K. et. al. 31178
49	Begonia	15.6015	99.3117	van de Bult M. 594
50	Begonia	19.4	98.9167	Middleton D.J. et. al. 4525
51	Begonia	15.2972	98.4436	Chamchumroon V. et. al. 4788
52	Begonia	18.8333	98.9	Kerr A.F.G. 3442
53	Begonia	19.4241	97.9811	Lakoet C. 0360
54	Begonia	7.7	99.7833	Charoenphol C. et. al. 3630
55	Begonia	8.8	99.5	Prapat D. 9
56	Begonia	8.16667	98.95	Larsen K. et. al. 43265
57	Begonia	8.083	98.866	Larsen K. 43343
58	Begonia	8.12306	98.8781	Williams K. et. al. 1836
59	Begonia	8.29889	98.9589	Williams K. et. al. 1854
60	Begonia	8.41667	99.25	Larsen K. et. al. 31263
61	Begonia	8.58333	98.75	Larsen K. et. al. 43445
62	Begonia	8.51167	98.5442	Middleton D.J. et. al. 5450
63	Begonia	15.3	98.3833	Phutthai T. 222
64	Begonia	19.3833	98.7667	Middleton D.J. 4530
65	Begonia	16.0408	98.8489	Pooma R. et. al. 7888
66	Begonia	16.175	98.8811	Middleton D.J. 5701
67	Begonia	17.6878	97.9522	Middleton D.J. 5791
68	Begonia	17.2833	98.4167	Hansen B. & Smitinand T. 12905
69	Begonia	19.4017	100.533	La-ongsri W. & Romkham N. 1447
70	Begonia	19.2286	101.177	Pingyot T. 164
71	Begonia	15.3089	105.491	Pooma R. et. al. 2362
72	Begonia	18.6111	98.8381	Tillich 5015
73	Begonia	16.5685	98.6976	Norsaengsri M. 7097
74	Begonia	18.2081	97.9422	Middleton D.J. 5792
75	Begonia	19.5303	98.0492	Middleton D.J. 5816
76	Begonia	7.10731	99.9404	Kertsawang K. 3755
77	Begonia	7.53333	99.75	Charoenphol C. et. al. 3494
78	Begonia	9.1	99.5667	Larsen K. et. al. 31051
79	Begonia	6.26667	101.25	Santisuk T. & Nimanong B. s.n.
80	Begonia	18.75	98	Geesink R., Phanichapol D. & Santisuk T. 5974
81	Begonia	6.58306	99.6664	Congdon C. 11
82	Begonia	8.916	98.666	Larsen K. 40871
83	Begonia	19.2	101.216	Larsen K. 46191
84	Begonia	19.0667	99.75	Petrmitr O. s.n.
85	Begonia	12.5333	99.4667	Middleton D.J. et. al. 1041
86	Begonia	7.77111	99.6661	Williams K., Pooma R. & Poopath M. 1734
87	Begonia	8.39306	98.7739	Williams K., Pooma R. & Poopath M. 2021
88	Begonia	12.8964	101.817	Phonsena P. et. al. 5534
89	Begonia	17.9517	104.157	Pooma R. & Pattharahirantricin N. 7282
90	Begonia	6.83333	99.75	Middleton D.J. 4435
91	Begonia	16.9469	101.507	Chamchumroon V. et. al. 3209
92	Begonia	7.11111	99.8433	Middleton D.J. 5378
93	Begonia	17.019	99.6912	La-ongsri W. & Norsaengsri M. 1132
94	Begonia	8.16056	99.7167	Middleton D.J. et. al. 5389
95	Begonia	20.1667	99.6333	Maxwell J.F. s.n.
96	Begonia	19.6144	97.9997	Tanming W. 519
97	Begonia	12.6667	102.333	Larsen K. et. al. 32402
98	Begonia	15	98.8333	Geesink R. & Phengkhlai C. 6229
99	Begonia	16.7	100.8	Murata G. et. al. 38264
100	Begonia	18.0833	103.983	Nielsen I.C. et. al. 1577
101	Begonia	14.6667	98.5	Nielsen I.C. et. al. 1869
102	Begonia	16.2292	98.9586	Suddee S., Neupane S. & BKF Staff 4353
103	Begonia	14.4415	105.273	Srisanga P. 2067
104	Begonia	16.8167	100.611	Maxwell J.F. 93-1284
105	Begonia	18.916	98.833	Larsen K. 46616
106	Begonia	19.233	98.016	Larsen K. 46803
107	Begonia	19.283	98.55	Larsen K. 46934
108	Begonia	18.55	98.5167	Middleton D.J. 4508
109	Begonia	17.7677	100.567	Norsaengsri M. & Tathana N. 9686
110	Begonia	18.45	98	Maxwell J.F. s.n.
111	Begonia	14.3177	99.192	van Beusekom C.F., et. al. 3825
112	Begonia	14.4167	99.0333	Shimizu T. et. al. T-21552
113	Begonia	8.4333	99.7833	van Beusekom C.F. & Phengkhlai C. 753
114	Begonia	12.525	99.4393	Middleton D.J. et. al. 2266
115	Begonia	8.72306	99.6769	Chamchumroon V. et. al. 3448
116	Begonia	14.5333	101.367	Charoenphol C. et. al. 4349
117	Begonia	16.8667	101.867	van Beusekom C.F., et. al. 4615
118	Begonia	17.083	101.283	Larsen K. 41893
119	Begonia	18.266	100.516	Larsen K. 44622
120	Begonia	18.3997	98.4	Boyce P.C. 1007
121	Begonia	18.85	98.85	Larsen K. 46706
122	Begonia	20.1033	99.1267	Middleton D.J. et. al. 4551
123	Begonia	19.3836	100.517	La-ongsri W. et al. 1970
124	Begonia	20.3258	99.8258	Peng C.I. et. al. P. 20670
125	Begonia	20.3206	99.7883	Iwatsuki K., Fukuoka N. & Hutch M. 10951
126	Begonia	19.5667	98.2833	Phonsena P. et. al. 5652
127	Begonia	20.3625	99.93	Norsaengsri M. & Tathana N. 7235
128	Begonia	19.5023	98.2782	Middleton D.J. et. al. 5822
129	Begonia	14.8333	98.8333	Maxwell J.F. 93-1167
130	Begonia	18.1667	97.9167	Suksathan P. et al. s.n.
131	Begonia	13.1978	101.58	Phutthai T. 162
132	Begonia	14.6707	99.288	La-ongsri W. et al. 5429
133	Begonia	9.01667	98.75	Middleton D.J. et. al. 4303
134	Begonia	9.02306	98.7417	Middleton D.J. et. al. 4303
135	Begonia	8.06167	98.9186	Phutthai T. 236
136	Begonia	9.61667	98.6167	Kerr A.F.G. 16757
137	Begonia	8.43333	98.5183	Middleton D.J. 5459
138	Begonia	10.3811	99.0325	Pooma R., Pattharahirankanok N. & Sirimongkol S. 6681
139	Begonia	19.3883	98.8905	Murata G., Iwatsuki K. & Phengkhlai C. 15081
140	Begonia	7.11989	99.989	Middleton D.J. et. al. 5367
141	Begonia	7.14694	99.8753	Middleton D.J. 5383
142	Begonia	12.95	101.767	Larsen K. et. al. 32486
143	Begonia	7.40267	99.4313	Wilkin P. 808
144	Begonia	10.3833	98.85	Middleton D.J., Suddee S. & Hemrat C. 1383
145	Begonia	9.95694	98.6531	Williams K., Pooma R. & Poopath M. 2078
146	Begonia	12.8167	102.167	Phonsena P. 6183
147	Begonia	6.59611	100.589	Middleton D.J. 5496
148	Begonia	9.72922	98.681	Phutthai T. et al. A099
149	Begonia	15.666	98.5763	Pooma R. et. al. 4636
150	Begonia	15.6895	98.5804	Pooma R. et. al. 6958
151	Begonia	15.9756	98.8364	Chamchumroon V., Puff C. & Wongngoen D. 4907
152	Begonia	15.8286	98.8894	Pooma R. et. al. 4542
153	Begonia	15.9651	98.847	Phaosrichai P. 201
154	Begonia	19.4	98.8667	Tagawa M. et. al. 9884
155	Begonia	14.8333	98.8333	Maxwell J.F. 93-1148
156	Begonia	13.1667	101.6	Phonsena P. et. al. 5557
157	Begonia	16.7667	98.6722	Middleton D.J. 4848
158	Begonia	16.1306	99.2767	Pooma R. et. al. 7462
159	Begonia	7.11111	99.8433	Middleton D.J. et. al. 5371
160	Begonia	19.3997	99.5997	Petrmitr O. 53
161	Begonia	11.6333	99.6	Middleton D.J., Suddee S. & Hemrat C. 1304
162	Begonia	9.01667	98.7333	Middleton D.J. 4321
163	Begonia	8.88333	98.6833	Middleton D.J. 4338
164	Begonia	8.37361	99.7431	Chamchumroon V. et. al. 3408
165	Begonia	6.7	100.167	Maxwell J.F. s.n.
166	Begonia	5.80685	101.813	Chongko S. s.n.
167	Begonia	14.7427	98.6374	Rodd T. 6464516
168	Begonia	14.3554	98.9534	Ruchisansakun S. 2577118
169	Begonia	15.9292	100.962	Poompayak K. 4338362
170	Begonia	14.3002	98.983	Pummarin U. 852868
171	Begonia	16.9165	100.884	Poompayak K. 4338362
172	Begonia	17.0288	100.997	Sankamethawee W. 4742261
173	Begonia	18.8135	99.3559	Singkam K. 4749126
174	Begonia	16.7399	101.574	Sankamethawee W. 4742261
175	Begonia	9.15354	98.3969	Plodin A. 6298553
176	Begonia	7.12649	99.9974	Bio M. & Akekachoke B. 2390044
177	Begonia	8.93879	98.6111	Wanders W. 6553938
178	Begonia	10.5908	99.007	Ayuwat A. 3360408
179	Begonia	16.7306	101.561	Sankamethawee W. 4742261
180	Begonia	8.67364	99.5185	Wuttikarn W. 4390016
181	Begonia	15.2939	98.4284	Kaosung A. 3003304
182	Begonia	14.7204	98.6341	Kaosung A. 3003304
183	Begonia	12.9164	101.727	Masova S. 2798683
184	Begonia	17.1229	104.019	Tpweber T. 2216538
185	Begonia	14.4277	101.407	Chaiwerawattana N. 5221966
186	Begonia	19.5044	99.1051	Athiwu A. 417288
187	Begonia	15.6124	101.345	Poompayak K. 4338362
188	Begonia	13.5438	99.2191	Sanguthai O. 5993644
189	Begonia	14.6373	98.995	Reinthong K. 5368967
190	Begonia	14.3596	99.1425	Petersen D. 2723790
191	Begonia	14.0349	99.5174	Petersen D. 2723790
192	Begonia	14.212	99.1744	Tonsakulrungruang K. 2421647
193	Begonia	14.3077	99.0442	Kaosung A. 3003304
194	Begonia	14.2613	99.1959	Kaosung A. 3003304
195	Begonia	17.1207	98.8466	Porramin P. 2600929
196	Begonia	17.2906	101.524	Halonectes H. 4519322
197	Begonia	19.9638	99.0845	Ayuwat A. 3360408
198	Begonia	16.1007	99.1095	Muangpaisuetrong M. 3944349
199	Begonia	18.7275	98.7614	Mitsuki M. 5385409
200	Begonia	8.38906	98.5019	Coqwallon C. 3218666
201	Begonia	8.9005	98.525	Wanders W. 6553938
202	Begonia	12.5304	102.185	Rasmussen J. 390366
203	Begonia	8.62176	98.2401	Barganio B. 6017944
204	Begonia	7.93395	98.3235	Pavelkornev P. 8353920
205	Begonia	15.9684	98.8654	Phutthai T. et al. A226
206	Begonia	15.9593	98.8583	Phutthai T. et al. A228
207	Begonia	16.8825	99.1258	Thanyarut T. 5791512
208	Begonia	15.9009	98.8609	Ayuwat A. 3360408
209	Begonia	15.9024	98.939	Ayuwat A. 3360408
210	Begonia	8.46793	98.53	Phutthai T. 220
211	Begonia	14.5759	101.145	Poompayak K. 4338362
212	Begonia	6.88853	100.232	Lapwong Y. 701243
213	Begonia	8.73611	99.6351	Piyapong P. 4517232
214	Begonia	5.92632	101.366	Ayuwat A. 3360408

## Sheet: TABLE S4
TABLE S4 Variance Inflation Factors for Predictor Variables
No.	Variable	VIF score
1	Annual Mean Temperature (Bio1)	1.16
2	Mean Diurnal Range (Mean of monthly (max temp - min temp)) (Bio2)	1.88
3	Annual Precipitation (Bio12)	2.59
4	Precipitation of Driest Month (Bio14)	2.03
5	Precipitation of Warmest Quarter (Bio18)	1.68
6	Karst	1.04

## Sheet: TABLE S5
TABLE S5. The environmental variable used in the analyses.
Code	Variables	Unit	Source
BIO1	Annual Mean Temperature	°C	WorldClim
BIO2	Mean Diurnal Range	°C	WorldClim
BIO3	Isothermality	-	WorldClim
BIO4	Temperature Seasonality		WorldClim
BIO5	Max Temperature of Warmest Month	°C/month	WorldClim
BIO6	Min Temperature of Coldest Month	°C/month	WorldClim
BIO7	Temperature Annual Range	°C	WorldClim
BIO8	Mean Temperature of Wettest Quarter	°C/quarter	WorldClim
BIO9	Mean Temperature of Driest Quarter	°C/quarter	WorldClim
BIO10	Mean Temperature of Warmest Quarter	°C/quarter	WorldClim
BIO11	Mean Temperature of Coldest Quarter	°C/quarter	WorldClim
BIO12	Annual precipitation	mm/month	WorldClim
BIO13	Precipitation of Wettest Month	mm/month	WorldClim
BIO14	Precipitation of Driest Month	mm/month	WorldClim
BIO15	Precipitation Seasonality	-	WorldClim
BIO16	Precipitation of Wettest Quarter	mm/quarter	WorldClim
BIO17	Precipitation of Driest Quarter	mm/quarter	WorldClim
BIO18	Precipitation of Warmest Quarter	mm/quarter	WorldClim
BIO19	Precipitation of Coldest Quarter	mm/quarter	WorldClim
Karst	Karst formation		WHYMAP

## Sheet: TABLE S6
TABLE S6 The protected area priority for Karst Begonia species in Thailand
No.	Name	Type	Number of occurrences	High suitability	Medium suitability	Low suitability	Unsuitable	Priority Value
1	Bueng Ke Ring Ka Wia - Nong Namsap	NHTA	1	1	1	1	0	3
2	Chae Son	NPRK	2	1	1	1	1	2
3	Chiang Dao	WLDS	4	1	1	1	0	3
4	Doi Inthanon	NPRK	6	1	1	1	1	3
5	Doi Luang	WLDS	1	1	1	1	1	2
6	Doi Luang	NPRK	1	1	1	1	1	2
7	Doi Pha Chang	WLDS		1	1	1	1	2
8	Doi Pha Klong	NPRK		0	0	1	1	2
9	Doi Pha Maung	WLDS		0	1	1	1	2
10	Doi Phu Ka	NPRK		1	1	1	1	2
11	Doi Phu Nang	NPRK		1	1	1	1	2
12	Doi Su Thep	NHTA	2	0	1	1	1	2
13	Doi Su Thep - Pui	NPRK	2	1	1	1	1	2
14	Doi Wiang La	WLDS		0	1	1	1	2
15	Erawan	NPRK	5	1	1	1	1	3
16	Hat Chao Mai	NPRK		1	1	1	1	2
17	Huai Khakhakeng	WLDS	1	1	1	1	1	2
18	Kaeng Krachan	NPRK	2	1	1	1	1	2
19	Khao Ang Runai	WLDS		1	1	1	1	2
20	Khao Banthat	WLDS	7	1	1	1	0	3
21	Khao Kho	NPRK		1	1	1	1	2
22	Khao Laem	NPRK	1	1	1	1	0	3
23	Khao Nan	NPRK	1	1	1	1	0	3
24	Khao Phanom Bencha	NPRK		1	1	1	0	3
25	Khao Pu - Khao Ya	NPRK	2	1	1	1	0	3
26	Khlong Lam Chan	NHTA	1	1	1	1	0	3
27	Khlong Phanom	NPRK		1	1	1	0	3
28	Khlong Phraya	WLDS		1	1	1	0	3
29	Khlong Saeng	WLDS	1	1	1	1	0	3
30	Khlong Wang Chao	NPRK	1	1	1	1	0	3
31	Khlong Yan	WLDS		1	1	1	0	3
32	Khoao Soi Daow	WLDS		1	1	1	1	2
33	Khao Sok	NPRK	4	1	1	1	0	3
34	Khuean Sinakharin	NPRK	1	1	1	1	1	2
35	Khun Pga Wo	NPRK		1	1	1	0	3
36	Kuanmayaimon	WLDS	2	1	1	0	0	3
37	Lam Klong Ngu	NPRK	3	1	1	1	0	3
38	Lan Sang	NPRK		1	1	1	0	3
39	Mae Ping	NPRK		0	0	1	1	2
40	Mae Puem	NPRK		1	1	1	1	2
41	Mae Tuen	WLDS	1	1	1	1	1	2
42	Mae Wa	NPRK		0	0	1	1	2
43	Mae Wang	NPRK		0	1	1	1	2
44	Mae Yom	NPRK		0	1	1	1	2
45	Mae Yuam Fang Khwa	WLDS		0	1	1	1	2
46	Nam Nao	NPRK	3	1	1	1	1	2
47	Namthaburi	NHTA		1	1	1	1	2
48	Namtok NgaoNamtok Ngao	NPRK		1	1	1	0	3
49	Namtok Si Khit	NPRK		1	1	1	1	2
50	Namtok Yong	NPRK		1	1	1	0	3
51	Nam Tok Chet Sao Noi	NPRK		0	1	1	0	2
52	Omkoi	WLDS		1	1	1	1	2
53	Op Luang	NPRK		1	1	1	1	2
54	Pa Ban Hong	NHTA		0	0	1	1	2
55	Pa Kho Puluang	NHTA		1	1	1	1	2
56	Pha Phueng	WLDS		0	0	1	1	2
57	PhaDeang	NPRK		1	1	1	0	3
58	Phu Hin Rong Kla	NPRK	1	1	1	1	1	2
59	Phu Khiao	WLDS		0	1	1	1	2
60	Phu Kho - Phu Kratae	WLDS		0	1	1	1	2
61	Phu Kradueng	NPRK		0	1	1	1	2
62	Phu Toei	NPRK		1	1	1	1	2
63	Phuphaman	NPRK		1	1	1	1	2
64	PuttabathChon Daen	NHTA		0	1	1	1	2
65	Sai Yok	NPRK	1	1	1	1	0	3
66	Salak Phra	WLDS		1	1	1	1	2
67	Salawin	WLDS		1	1	1	1	2
68	Si Lan Na	NPRK	1	1	1	1	1	2
69	Si Satchanalai	NPRK		0	0	1	1	2
70	Taboh - Huai Yai	WLDS		0	1	1	1	2
71	Tai Rom Yen	NPRK	1	1	1	1	1	2
72	Taksin Maharat	NPRK		1	1	1	0	3
73	Tarutao	NPRK	1	1	1	1	0	3
74	Thale Ban	NPRK	1	1	1	1	0	3
75	Thale Noi	NHTA		0	1	1	1	2
76	Tham Lawa - Tham Daowadueng	NHTA	1	0	1	1	1	2
77	Tham Sa Koen	NPRK	4	1	1	1	0	3
78	Than Bok Khorani	NPRK		1	1	0	0	3
79	Thong Pha Phoom	NPRK	1	1	1	0	0	3
80	Thung Salaeng Luang	NPRK	1	1	1	1	1	2
81	Thung Yai Naresuan	WLDS	1	1	1	1	0	3
82	Ton Nga Chang	WLDS	1	1	1	1	0	3
83	Ton Pariwat	WLDS		1	1	0	0	3
84	Um Phang	WLDS	1	1	1	1	0	3
85	Weang Lor	WLDS		0	1	1	1	2
86	Ao Phangnga	NPRK	1	1	1	0	0	3
87	Budo - Su - Ngai - Padi	NPRK		1	1	1	0	3
88	Bueng Borapet	NHTA		0	0	1	1	2
89	Chaloem Phra Kiet Somdej Phrathep Rattana Rachasuda	WLDS	1	1	1	1	0	3
90	Doi Khun Tan	NPRK		1	1	1	1	2
91	Doi Phra Bath	NHTA		0	0	1	1	2
92	Ha La - Ba La	WLDS	1	1	1	1	0	3
93	Had Noppharat Thara-Mhukho PP	NPRK		1	1	1	1	2
94	Kaeng Krung	NPRK		1	1	1	0	3
95	Kangkoy	NHTA		0	1	1	1	2
96	Khao Khiao - Khao Chomphu	WLDS		0	1	1	1	2
97	Khao Luang	NPRK	1	1	1	1	0	3
98	Khao Nam Phrai	NHTA		1	1	1	0	3
99	Khao Phra Thaeo	NHTA		1	1	0	0	3
100	Khao-Pra Bang-Kram	NHTA		1	1	1	0	3
101	Khao-Pra Bang-Kram	WLDS		1	1	1	0	3
102	Khlong Nakha	WLDS		1	1	0	0	3
103	Khuean Pa Sak Chon Sit	NHTA		0	0	1	1	2
104	Krathoon	WLDS	1	1	1	0	0	3
105	Mae Wong	NPRK		1	1	1	1	2
106	Maetho	NHTA		1	1	1	0	3
107	Mu Ko Similan	NPRK		0	1	1	1	2
108	Muko Li Bong	NHTA	1	0	1	1	0	2
109	Muko Ranong	NPRK		1	1	0	0	3
110	Pa Phru	NHTA	1	1	1	1	0	3
111	Phu Chong Na Yoi	NPRK	1	0	1	1	1	2
112	Prince Chumphon (North)	WLDS		1	1	1	1	2
113	Thung Raya - Na Sak	WLDS	1	1	1	0	0	3
114	Uthayan Somdet Phra Sinakharin	NHTA		0	0	1	1	2
115	Khlong Khruo Wai Chalerm Prakiet	WLDS		1	1	1	0	3
116	Phu Sang	NPRK	1	1	1	1	0	3
117	Angkepnam Bang Phra	NHTA		0	0	0	1	0
118	Bang Lang	NPRK	1	1	1	1	0	3
119	Bo Lo	NHTA		0	0	1	1	2
120	Boepho - Pakthongchai	NHTA		0	1	1	0	2
121	Buntharik - Yot Mon	WLDS		0	1	1	0	2
122	Chaloem Rattanakosin	NPRK	1	1	1	0	0	3
123	Chaloemphrakiat Thai Prachan	NPRK		0	1	1	1	2
124	Chiangsaen	NHTA		0	0	1	0	2
125	Don Sila	NHTA		0	1	1	0	2
126	Huai Phueng Wang Yao	NHTA		0	1	1	1	2
127	Khao Khit chakut	NPRK	1	0	1	1	0	2
128	Khao Kho	NHTA		1	1	1	1	2
129	Khao Pra Chon Daen	NHTA		0	1	1	1	2
130	Khao Reng	NHTA		1	1	1	0	3
131	Khao Sam Roi Yot	NPRK		0	0	1	1	2
132	Khao Yai	NPRK	1	1	1	1	1	2
133	Khlong Lan	NPRK	1	1	1	1	0	3
134	Khlong Tron	NPRK		1	1	1	1	2
135	Khun Nan	NPRK		1	1	1	0	3
136	Laem Talumphuk	NHTA		0	1	1	0	2
137	Lam Nam Nan	NPRK		0	1	1	1	2
138	Lam Nam Nan Fang Khwa	WLDS		0	1	1	1	2
139	Mae Charim	NPRK		1	1	1	1	2
140	Mae Charim	WLDS		1	1	1	1	2
141	Mae Nam Phachi	WLDS		0	1	1	1	2
142	Mu Ko Chang	NPRK		1	1	1	1	2
143	Mu Ko Lanta	NPRK		0	1	1	0	2
144	Mukdahan	NPRK		0	0	1	1	1
145	Muko Phetra	NPRK		0	1	1	0	2
146	Nam Pat	WLDS		0	1	1	1	2
147	Namtok Chat Trakan	NPRK		1	1	1	1	2
148	Namtok Huai Yang	NPRK	1	1	1	1	1	2
149	Namtok Phlio	NPRK	1	1	1	1	1	2
150	Namtok Saikhao	NPRK		1	1	1	0	3
151	Namtokklongkeaw	NPRK		1	1	1	0	3
152	Nong Leng Sai	NHTA		0	0	1	1	1
153	Nong Plak Phraya - Khao Ra Ya Bang Sa	NHTA		1	1	1	0	3
154	Nong Thung Thong	NHTA		0	0	0	1	0
155	Nongbongkay	NHTA		0	0	1	0	2
156	Phu Fah	NHTA		1	1	1	0	3
157	Phu Luang	WLDS	1	1	1	1	1	2
158	Phu Miang - Phu Thong	WLDS		1	1	1	1	2
159	Phu Pha Lek	NPRK		0	1	1	1	2
160	Phu Phan Yon	NPRK		0	1	1	1	2
161	Phu Ruea	NPRK		0	1	1	0	2
162	Phu Sa Dok Bua	NPRK		0	0	1	1	1
163	Phu San Khiao	NHTA		0	1	1	1	2
164	Phu Saw	WLDS		1	1	1	0	3
165	Phu Si Than	WLDS		0	0	1	1	1
166	Phu Soi Daow	NPRK		1	1	1	0	3
167	Phu Suan Sai	NPRK		1	1	1	0	3
168	Phuphan	NPRK	1	0	1	1	1	2
169	Si Nan	NPRK		1	1	1	1	2
170	Sirinat	NPRK		1	1	0	0	3
171	Thale Luang	NHTA		0	0	1	1	1
172	Tham Chao Ram	WLDS		0	0	0	1	0
173	Tham Pha Nam Thip	NHTA		0	0	1	1	1
174	Tham Pra Thun	NHTA		0	0	1	1	1
175	Thap Phayalo	NHTA		0	0	1	1	1
176	Thung Thale	NHTA		0	0	1	0	2
177	Wiang Kosai	NPRK		0	0	1	1	1
178	WiangChiang Rung	NHTA		0	0	1	1	1
179	Wiangthoeng	NHTA		0	0	1	0	2
180	Yot Dom	WLDS		0	1	1	1	2
181	Doi Pha hom pok	NPRK	1	1	1	1	0	3
182	Haui Nam Dang	NPRK	2	1	1	1	0	3
183	Khao Som Phot	NHTA		0	1	1	0	2
184	Khun Chae	NPRK		1	1	1	0	3
185	Khun Khan	NPRK		1	1	1	1	2
186	Lum nam pai	WLDS	2	1	1	1	1	2
187	Mae Lao - Mae Sae	NHTA		1	1	1	1	2
188	Mae Lao - Mae Sae	WLDS		1	1	1	0	3
189	Mae Takhrai	NPRK	1	1	1	1	1	2
190	Maemye	NHTA		0	0	1	1	1
191	Namtok Mae Surin	NPRK	2	1	1	1	1	2
192	Salawin	NPRK		1	1	1	0	3
193	Samoeng	WLDS		1	1	1	0	3
194	Si Phang - nga	NPRK	1	1	1	0	0	3
195	Tat Mok	NPRK		0	1	1	1	2
196	Tham Pla - Namtok Pha Suea	NPRK	2	1	1	1	1	2
197	Khao Chi On	NHTA		0	1	1	0	2
198	Khao Erawan	NHTA		0	0	1	0	2
199	Khao Lak - Lam Ru	NPRK		1	1	0	0	3
200	Khao Lampi - Hat Thai Mueang	NPRK		1	1	0	0	3
201	Laem Son	NPRK	1	1	1	0	0	3
202	Lam Nam Kra Buri	NPRK		1	1	1	0	3
203	Mae Moei	NPRK	2	0	1	1	1	2
204	Muko Surin	NPRK		0	1	0	0	1
205	Phu Laen Kha	NPRK		0	0	0	1	0
206	San Pan Daen	WLDS		1	1	1	1	2
207	Angkepnam Huai Chon Khe Mak	NHTA		0	0	0	1	0
208	Angkepnam Huai Talat	NHTA		0	0	0	1	0
209	Angkepnam Sanambin	NHTA		0	0	0	1	0
210	Bangyang	NHTA		1	1	1	0	3
211	Bueng Chawak	NHTA		0	0	0	1	0
212	Bueng Khong Long	NHTA		0	0	1	1	1
213	Bung Lahan	NHTA		0	0	0	1	0
214	Cha-am	NHTA		0	0	0	1	0
215	Chang Pha Dan	NHTA		0	1	1	1	2
216	Dong Yai	WLDS		0	1	1	1	2
217	Dongklor	NHTA		0	1	1	0	2
218	Du Nalam Phan	NHTA		0	0	0	1	0
219	Hat Wanakon	NPRK		0	0	0	1	0
220	Huai Sala	WLDS		0	1	1	1	2
221	Huai Thap Than - Huai Samran	WLDS		0	0	1	1	1
222	Kaeng Tana	NPRK		0	1	1	0	2
223	Khao Chamao - Khao Wong	NPRK	3	1	1	1	1	2
224	Khao Kradong	NHTA		0	0	0	1	0
225	Khao Laem Ya - Mu Ko Samet	NPRK		0	0	0	1	0
226	Khao Nam Khang	NPRK	2	0	1	1	0	2
227	Khao Noi - Khao Pradu	NHTA		0	1	1	1	2
228	Khao Pa Chang - Laem Khan	NHTA		0	0	1	1	1
229	Khao Phaeng Ma	NHTA		1	1	0	0	3
230	Khao Phanom Thong	NHTA		0	0	1	1	1
231	Khao Phra Wihan	NPRK		0	1	1	1	2
232	Khao Prathap Chang	NHTA		0	0	0	1	0
233	Khao Sanam Phriang	WLDS		0	1	1	1	2
234	Khao Sip Ha Chan	NPRK		1	1	1	1	2
235	Khao Tha Phet	NHTA		0	0	1	1	1
236	Khao Yai - Khao Napha Tang - Khao Ta Phrom	NHTA		0	0	1	1	1
237	Khung Kraben	NHTA		0	1	1	1	2
238	Kudting	NHTA		0	0	0	1	0
239	Kuiburi	NPRK		1	1	1	1	2
240	Lam Nangrong	NHTA		0	0	0	1	0
241	Lam Pao	NHTA		0	0	0	1	0
242	Mu Ko Chumphon	NPRK		0	0	1	1	1
243	Muko Ang Thong	NPRK		1	1	1	1	2
244	Nam Phong	NPRK		0	0	1	1	1
245	Namtok Sam Lan	NPRK		0	0	1	1	1
246	Nong Han Kumphawapi	NHTA		0	0	0	1	0
247	Nong Hua Khu	NHTA		0	0	0	1	0
248	Nong Namkhao	NHTA		0	0	0	1	0
249	Nong Waeng	NHTA		0	0	0	1	0
250	Pa Hin Ngam	NPRK		0	1	1	1	2
251	Pa Krat	NHTA		0	1	1	0	2
252	Pa Rang Kai	NHTA		0	0	1	0	2
253	Pang Sida	NPRK		0	1	1	1	2
254	Pha Taem	NPRK		0	0	1	1	1
255	Phan Thai Norasing	NHTA		0	0	0	1	0
256	Phanom Dong Rak Phanom Dong Rak	WLDS		0	1	1	0	2
257	Phru Khangkhao	NHTA		0	0	1	0	2
258	Phu Kao - Phu Phan Kham	NPRK		0	0	1	1	1
259	Phu Lang Ka	NPRK	1	1	1	1	0	3
260	Phu Wiang	NPRK		0	0	1	1	1
261	Phu Wua	WLDS		0	0	1	1	1
262	Phupha Daeng	WLDS		0	1	1	1	2
263	Prince Chumphon (South)	WLDS		1	1	0	0	3
264	Ramkhamhaeng	NPRK		0	0	1	1	1
265	Saithong	NPRK		0	0	1	1	1
266	Sub Lung Ka	WLDS	1	0	1	1	1	2
267	Ta Phraya	NPRK		0	0	1	1	1
268	Tat Ton	NPRK		0	0	0	1	0
269	Thadang	NHTA		0	0	0	1	0
270	Thale Sap	NHTA		0	0	1	1	1
271	Tham Chao Ram	NHTA		0	0	0	1	0
272	Tham Khangkhao - Khao Chong Phran	NHTA		0	0	0	1	0
273	Tham Pha Tha Phon	NHTA		0	0	0	1	0
274	Than Sadet - Koh Phangan	NPRK		0	1	1	0	2
275	Thap Lan	NPRK		0	1	1	1	2
276	Wat Phai Lom - Wat Amphu Wara Ram	NHTA		0	0	0	1	0
277	Wat Tan En	NHTA		0	0	0	1	0
278	Wat Tham Rakhang - Khao Phra Non	NHTA		0	0	0	1	0
279	Watrat Sattha Ka Ya Ram	NHTA		0	0	0	1	0
